# Supplementary material for: Sex-specific differences in cardiac transthyretin amyloidosis: addressing the diagnostic gap in women
Source: Eur Heart J Open. 2025 Dec 26;6(1):oeaf175. doi: 10.1093/ehjopen/oeaf175 (PMC12836091; doi:10.1093/ehjopen/oeaf175)
Supplement: oeaf175_Supplementary_Data [file oeaf175_supplementary_data.zip]

Archive with 7 entries (7 files):
- Supplementary Figure 1 KM Symptom.tif
- Supplementary Figure 2 Boxplot IVSD LVMMI.tif
- Supplementary Table 1 Tafamidis.docx
- Supplementary Table 2 Multivariable.docx
- Supplementary Table 3 STROBE Checklist.docx
- Supplementary Table 4 Missing Data.docx
- Supplementary Table 5 Mutations.docx
